# Supplementary material for: Human extracellular vesicles and correlation with two clinical forms of toxoplasmosis
Source: PLoS One. 2020 Mar 3;15(3):e0229602. doi: 10.1371/journal.pone.0229602 (PMC7054008; doi:10.1371/journal.pone.0229602)
Supplement: S1 Data — (ZIP) [file pone.0229602.s001.zip › comp soro neg e pos humano2.txt]

	Negative Serum	Negative Serum	Negative Serum	Positive serum	Positive serum	Positive serum
0,5	0,			0,0
1,5	0,			0,0
2,5	0,			0,0
3,5	0,			0,0
4,5	0,			0,0
5,5	0,			0,0
6,5	0,			0,0
7,5	0,			0,0
8,5	0,			0,0
9,5	0,			0,0
10,5	0,			0,0
11,5	0,			0,0
12,5	0,			0,0
13,5	0,			0,0
14,5	0,			0,0
15,5	0,			0,0
16,5	0,			0,0
17,5	0,			0,0
18,5	0,			0,0
19,5	0,			0,0
20,5	0,			0,0
21,5	0,			0,0
22,5	0,			0,0
23,5	0,			0,0
24,5	0,			0,0
25,5	0,			0,0
26,5	0,			0,0
27,5	0,			0,0
28,5	0,			0,0
29,5	0,			0,0
30,5	0,			0,0
31,5	0,			0,0
32,5	0,			0,0
33,5	0,			0,0
34,5	0,			0,0
35,5	0,			0,0
36,5	0,			0,0
37,5	0,			0,0
38,5	0,			0,0
39,5	0,			0,0
40,5	0,			0,0
41,5	0,			0,0
42,5	0,			0,0
43,5	0,			0,0
44,5	0,			0,0
45,5	0,			0,0
46,5	0,			0,0
47,5	0,			0,0
48,5	0,			1,0
49,5	0,			3,0
50,5	0,			8,0
51,5	0,			18,0
52,5	0,			39,0
53,5	0,			81,0
54,5	0,			164,0
55,5	0,			320,0
56,5	0,			605,0
57,5	0,			1107,0
58,5	0,			1964,0
59,5	0,			3375,0
60,5	0,			5617,0
61,5	0,			9056,0
62,5	0,			14149,0
63,5	0,			21432,0
64,5	0,			31493,0
65,5	0,			44932,0
66,5	0,			62304,0
67,5	0,			84073,0
68,5	0,			110557,0
69,5	0,			141908,0
70,5	0,			178099,0
71,5	0,			218952,0
72,5	0,			264171,0
73,5	0,			313404,0
74,5	0,			366297,0
75,5	0,			422548,0
76,5	0,			481951,0
77,5	0,			544422,0
78,5	0,			610017,0
79,5	0,			678929,0
80,5	0,			751488,0
81,5	0,			828141,0
82,5	0,			909446,0
83,5	0,			996054,0
84,5	0,			1088700,0
85,5	0,			1188201,0
86,5	0,			1295451,0
87,5	0,			1411426,0
88,5	0,			1537195,0
89,5	0,			1673933,0
90,5	0,			1822936,0
91,5	0,			1985642,0
92,5	0,			2163653,0
93,5	0,			2358760,0
94,5	0,			2572962,0
95,5	0,			2808495,0
96,5	0,			3067848,0
97,5	0,			3353786,0
98,5	0,			3669366,0
99,5	0,			4017949,0
100,5	0,			4403205,0
101,5	860,			4829112,0
102,5	593,			5299945,0
103,5	435,			5820243,0
104,5	341,			6394766,0
105,5	287,			7028416,0
106,5	259,			7726128,0
107,5	251,			8492717,0
108,5	261,			9332667,0
109,5	291,			1,024986e+007
110,5	348,			1,124723e+007
111,5	444,			1,232635e+007
112,5	602,			1,348692e+007
113,5	863,			1,472620e+007
114,5	1303,			1,603844e+007
115,5	2055,			1,741425e+007
116,5	3365,			1,884001e+007
117,5	5680,			2,029752e+007
118,5	9808,			2,176374e+007
119,5	17195,			2,321086e+007
120,5	30367,			2,460684e+007
121,5	53622,			2,591631e+007
122,5	93992,			2,710201e+007
123,5	162431,			2,812659e+007
124,5	275003,			2,895486e+007
125,5	453531,			2,955605e+007
126,5	724911,			2,990616e+007
127,5	1118117,			2,998985e+007
128,5	1658291,			2,980184e+007
129,5	2358230,			2,934757e+007
130,5	3209071,			2,864296e+007
131,5	4173355,			2,771332e+007
132,5	5184021,			2,659162e+007
133,5	6151585,			2,531614e+007
134,5	6978937,			2,392793e+007
135,5	7580053,			2,246829e+007
136,5	7897018,			2,097653e+007
137,5	7910215,			1,948811e+007
138,5	7639114,			1,803347e+007
139,5	7134441,			1,663726e+007
140,5	6465143,			1,531826e+007
141,5	5704421,			1,408956e+007
142,5	4918351,			1,295921e+007
143,5	4158893,			1,193091e+007
144,5	3461401,			1,100491e+007
145,5	2845594,			1,017880e+007
146,5	2318545,			9448282,0
147,5	1878359,			8807851,0
148,5	1517643,			8251318,0
149,5	1226286,			7772248,0
150,5	993421,			7364265,0
151,5	808655,			7021277,0
152,5	662713,			6737608,0
153,5	547696,			6508077,0
154,5	457089,			6328020,0
155,5	385646,			6193282,0
156,5	329207,			6100184,0
157,5	284514,			6045464,0
158,5	249034,			6026218,0
159,5	220811,			6039820,0
160,5	198334,			6083847,0
161,5	180442,			6156001,0
162,5	166240,			6254023,0
163,5	155043,			6375618,0
164,5	146322,			6518383,0
165,5	139673,			6679734,0
166,5	134790,			6856848,0
167,5	131440,			7046618,0
168,5	129454,			7245620,0
169,5	128708,			7450096,0
170,5	129124,			7655962,0
171,5	130655,			7858832,0
172,5	133288,			8054076,0
173,5	137038,			8236891,0
174,5	141945,			8402398,0
175,5	148076,			8545762,0
176,5	155528,			8662323,0
177,5	164421,			8747735,0
178,5	174905,			8798113,0
179,5	187163,			8810169,0
180,5	201408,			8781335,0
181,5	217885,			8709868,0
182,5	236877,			8594927,0
183,5	258702,			8436616,0
184,5	283711,			8235995,0
185,5	312287,			7995048,0
186,5	344840,			7716629,0
187,5	381800,			7404360,0
188,5	423599,			7062517,0
189,5	470657,			6695889,0
190,5	523359,			6309621,0
191,5	582024,			5909062,0
192,5	646866,			5499603,0
193,5	717959,			5086531,0
194,5	795183,			4674895,0
195,5	878184,			4269389,0
196,5	966323,			3874254,0
197,5	1058641,			3493212,0
198,5	1153829,			3129414,0
199,5	1250222,			2785411,0
200,5	1345811,			2463154,0
201,5	1438288,			2164007,0
202,5	1525116,			1888775,0
203,5	1603635,			1637748,0
204,5	1671184,			1410757,0
205,5	1725252,			1207234,0
206,5	1763627,			1026272,0
207,5	1784543,			866697,0
208,5	1786808,			727132,0
209,5	1769897,			606053,0
210,5	1733998,			501854,0
211,5	1680023,			412893,0
212,5	1609548,			337538,0
213,5	1524729,			274203,0
214,5	1428164,			221379,0
215,5	1322742,			177652,0
216,5	1211476,			141725,0
217,5	1097345,			112419,0
218,5	983149,			88683,0
219,5	871392,			69591,0
220,5	764199,			54336,0
221,5	663262,			42226,0
222,5	569830,			32670,0
223,5	484716,			25175,0
224,5	408333,			19328,0
225,5	340748,			14790,0
226,5	281744,			11285,0
227,5	230879,			8591,0
228,5	187558,			6527,0
229,5	151083,			4952,0
230,5	120706,			3754,0
231,5	95673,			2844,0
232,5	75249,			2156,0
233,5	58744,			1636,0
234,5	45528,			1243,0
235,5	35039,			946,0
236,5	26784,			722,0
237,5	20341,			553,0
238,5	15350,			425,0
239,5	11513,			329,0
240,5	8585,			255,0
241,5	6365,			199,0
242,5	4694,			157,0
243,5	3444,			124,0
244,5	2514,			99,0
245,5	1827,			80,0
246,5	1321,			65,0
247,5	952,			53,0
248,5	683,			44,0
249,5	488,			37,0
250,5	348,			32,0
251,5	247,			27,0
252,5	175,			24,0
253,5	124,			21,0
254,5	87,			19,0
255,5	61,			17,0
256,5	43,			16,0
257,5	30,			15,0
258,5	21,			14,0
259,5	15,			13,0
260,5	10,			13,0
261,5	7,			13,0
262,5	5,			13,0
263,5	4,			13,0
264,5	3,			14,0
265,5	2,			15,0
266,5	1,			16,0
267,5	0,			17,0
268,5	0,			19,0
269,5	0,			21,0
270,5	0,			25,0
271,5	0,			28,0
272,5	0,			34,0
273,5	0,			40,0
274,5	0,			48,0
275,5	0,			59,0
276,5	0,			74,0
277,5	0,			92,0
278,5	0,			117,0
279,5	0,			151,0
280,5	0,			195,0
281,5	0,			255,0
282,5	0,			337,0
283,5	0,			448,0
284,5	0,			600,0
285,5	0,			808,0
286,5	0,			1095,0
287,5	0,			1490,0
288,5	0,			2036,0
289,5	0,			2790,0
290,5	0,			3831,0
291,5	0,			5268,0
292,5	0,			7248,0
293,5	0,			9970,0
294,5	0,			13699,0
295,5	0,			18788,0
296,5	0,			25701,0
297,5	0,			35038,0
298,5	0,			47569,0
299,5	0,			64266,0
300,5	0,			86340,0
301,5	0,			115267,0
302,5	0,			152813,0
303,5	0,			201047,0
304,5	0,			262324,0
305,5	0,			339244,0
306,5	0,			434573,0
307,5	0,			551112,0
308,5	0,			691519,0
309,5	0,			858080,0
310,5	0,			1052423,0
311,5	0,			1275213,0
312,5	0,			1525829,0
313,5	0,			1802060,0
314,5	0,			2099872,0
315,5	0,			2413270,0
316,5	0,			2734306,0
317,5	0,			3053261,0
318,5	0,			3359023,0
319,5	0,			3639647,0
320,5	0,			3883083,0
321,5	0,			4077996,0
322,5	0,			4214630,0
323,5	0,			4285605,0
324,5	0,			4286565,0
325,5	0,			4216609,0
326,5	0,			4078426,0
327,5	0,			3878130,0
328,5	0,			3624801,0
329,5	0,			3329779,0
330,5	0,			3005795,0
331,5	0,			2666026,0
332,5	0,			2323189,0
333,5	0,			1988740,0
334,5	0,			1672276,0
335,5	0,			1381155,0
336,5	0,			1120346,0
337,5	0,			892511,0
338,5	0,			698240,0
339,5	1,			536424,0
340,5	2,			404678,0
341,5	3,			299776,0
342,5	5,			218053,0
343,5	7,			155739,0
344,5	11,			109220,0
345,5	16,			75209,0
346,5	25,			50851,0
347,5	37,			33760,0
348,5	56,			22007,0
349,5	84,			14086,0
350,5	125,			8854,0
351,5	187,			5464,0
352,5	279,			3312,0
353,5	414,			1971,0
354,5	611,			1152,0
355,5	900,			661,0
	1317,			373,0
	1919,			206,0
	2778,			112,0
	3996,			60,0
	5709,			31,0
	8096,			16,0
	11391,			8,0
	15896,			4,0
	21991,			2,0
	30146,			0,0
	40934,			0,0
	55035,			0,0
	73234,			0,0
	96416,			0,0
	125541,			0,0
	161610,			0,0
	205612,			0,0
	258452,			0,0
	320864,			0,0
	393309,			0,0
	475868,			0,0
	568135,			0,0
	669119,			0,0
	777182,			0,0
	890009,			0,0
	1004628,			0,0
	1117502,			0,0
	1224670,			0,0
	1321959,			0,0
	1405232,			0,0
	1470676,			0,0
	1515080,			0,0
	1536097,			0,0
	1532442,			0,0
	1504019,			0,0
	1451949,			0,0
	1378498,			0,0
	1286913,			0,0
	1181178,			0,0
	1065718,			0,0
	945085,			0,0
	823653,			0,0
	705360,			0,0
	593497,			0,0
	490593,			0,0
	398358,			0,0
	317712,			0,0
	248864,			0,0
	191436,			0,0
	144605,			0,0
	107254,			0,0
	78105,			0,0
	55841,			0,0
	39194,			0,0
	27006,			0,0
	18266,			0,0
	12127,			0,0
	7903,			0,0
	5055,			0,0
	3173,			0,0
	1955,			0,0
	1183,			0,0
	702,			0,0
	409,			0,0
	234,			0,0
	131,			0,0
	72,			0,0
	39,			0,0
	21,			0,0
	11,			0,0
	6,			0,0
	3,			0,0
	1,			0,0
	0,			0,0
	0,			0,0
	0,			0,0
	0,			0,0
	0,			0,0
	0,			0,0
	0,			0,0
	0,			0,0
	0,			0,0
	0,			0,0
	0,			0,0
	0,			0,0
	0,			0,0
	0,			0,0
	0,			0,0
	0,			0,0
	0,			0,0
	0,			0,0
	0,			0,0
	0,			0,0
	0,			0,0
	0,			0,0
	0,			0,0
	0,			0,0
	0,			0,0
	0,			0,0
	0,			0,0
	0,			0,0
	0,			0,0
	0,			0,0
	0,			0,0
	0,			0,0
	0,			0,0
	0,			0,0
	0,			0,0
	0,			0,0
	0,			0,0
	0,			0,0
	0,			0,0
	0,			0,0
	0,			0,0
	0,			0,0
	0,			0,0
	0,			0,0
	0,			0,0
	0,			0,0
475,5	0,			0,0
476,5	0,			0,0
477,5	0,			0,0
478,5	0,			0,0
479,5	0,
480,5	0,
481,5	0,
482,5	0,
483,5	0,
484,5	0,
485,5	0,
486,5	0,
487,5	0,
488,5	0,
489,5	0,
490,5	0,
491,5	0,
492,5	0,
493,5	0,
494,5	0,
495,5	0,
496,5	0,
497,5	0,
498,5	0,
499,5	0,
500,5	0,
501,5	0,
502,5	0,
503,5	0,
504,5	0,
505,5	0,
506,5	0,
507,5	0,
	0,
	0,
	0,
	0,
	0,
	0,
	0,
	0,
	0,
	0,
	0,
	0,
	0,
	0,
	0,
	0,
	0,
	0,
	0,
	0,
	0,
	0,
	0,
	0,
	0,
	0,
	0,
	0,
	0,
	0,
	0,
	0,
	0,
	0,
	0,
	0,
	0,
	0,
	0,
	0,
	0,
	0,
	0,
	0,
	0,
	0,
	0,
	0,
	0,
	0,
	0,
	0,
	0,
	0,
	0,
	0,
	0,
	0,
	0,
	0,
	0,
	0,
	0,
	0,
	0,
	0,
	0,
	0,
	0,
	0,
	0,
	0,
	0,
	0,
	0,
	0,
	0,
	0,
	0,
	0,
	0,
	0,
