# Supplementary material for: Human extracellular vesicles and correlation with two clinical forms of toxoplasmosis
Source: PLoS One. 2020 Mar 3;15(3):e0229602. doi: 10.1371/journal.pone.0229602 (PMC7054008; doi:10.1371/journal.pone.0229602)
Supplement: S2 Data — (ZIP) [file pone.0229602.s002.zip]

Archive with 2 entries (2 files):
- comparison  concentr EVs in  human serum1.emf
- comparison  concentr EVs in  human serum1.txt
