# Supplementary material for: Human extracellular vesicles and correlation with two clinical forms of toxoplasmosis
Source: PLoS One. 2020 Mar 3;15(3):e0229602. doi: 10.1371/journal.pone.0229602 (PMC7054008; doi:10.1371/journal.pone.0229602)
Supplement: S2 Data — (ZIP) [file pone.0229602.s002.zip › comparison concentr EVs in human serum1.txt]

Cerebral tox	Gestational tox
2,915000e+009	3,490000e+009
8,000000e+009	1,015000e+010
3,635000e+010	3,560000e+010
1,468000e+010	6,150000e+009
3,590000e+010	1,265000e+010
2,370000e+009	5,800000e+010
1,700000e+010	2,740000e+010
4,620000e+010	8,999999e+009
3,000000e+010	9,900000e+010
4,000000e+009	1,300000e+010
	3,640000e+010
