# Supplementary material for: Human extracellular vesicles and correlation with two clinical forms of toxoplasmosis
Source: PLoS One. 2020 Mar 3;15(3):e0229602. doi: 10.1371/journal.pone.0229602 (PMC7054008; doi:10.1371/journal.pone.0229602)
Supplement: S3 Data — (ZIP) [file pone.0229602.s003.zip › Concentr EVs in human CSF1.txt]

OD/AIDS	CT/AIDS
1,430000e+009	1,370000e+009
1,100000e+009	3,900000e+008
1,900000e+010	1,290000e+009
6,200000e+008	7,000000e+008
3,900000e+008	8,100000e+009
2,000000e+008	2,020000e+009
7,700000e+008	4,050000e+008
4,100000e+009	2,200000e+009
3,700000e+009	2,050000e+010
4,020000e+009	1,140000e+009
9,600000e+009	2,050000e+009
7,150000e+009	2,350000e+008
2,370000e+009	2,920000e+009
1,400000e+010	1,100000e+009
1,640000e+009	7,800000e+008
7,300000e+009	6,400000e+009
	1,500000e+009
	3,000000e+008
	1,640000e+009
	2,140000e+009
	3,920000e+009
	1,190000e+009
	2,800000e+009
	7,550000e+009
	1,830000e+009
	5,500000e+008
