# Supplementary material for: Human extracellular vesicles and correlation with two clinical forms of toxoplasmosis
Source: PLoS One. 2020 Mar 3;15(3):e0229602. doi: 10.1371/journal.pone.0229602 (PMC7054008; doi:10.1371/journal.pone.0229602)
Supplement: S4 Data — (ZIP) [file pone.0229602.s004.zip › Concentr EVs in human serum1.txt]

Seronegatives	Seropositives
3,880000e+009	2,915000e+009
1,445000e+009	8,000000e+009
7,150000e+009	3,635000e+010
3,210000e+009	1,468000e+010
3,860000e+009	3,590000e+010
2,810000e+009	2,370000e+009
1,350000e+010	1,700000e+010
1,185000e+010	4,620000e+010
1,580000e+009	3,490000e+009
9,050000e+009	1,015000e+010
5,200000e+009	3,560000e+010
1,300000e+010	3,000000e+010
3,100000e+009	6,150000e+009
2,900000e+009	1,265000e+010
6,500000e+009	5,800000e+010
1,600000e+009	2,740000e+010
6,700000e+009	7,000000e+009
3,100000e+009	4,000000e+009
8,800000e+009	9,900000e+010
8,000000e+009	1,300000e+010
	3,640000e+010
