# Supplementary material for: Human extracellular vesicles and correlation with two clinical forms of toxoplasmosis
Source: PLoS One. 2020 Mar 3;15(3):e0229602. doi: 10.1371/journal.pone.0229602 (PMC7054008; doi:10.1371/journal.pone.0229602)
Supplement: S5 Data — (ZIP) [file pone.0229602.s005.zip › CSF - all miRNAs4.txt]

OD/AIDS	125b-5p	146a-5p	155-5p	21-5p
1,00	1,44	1,23	6,33	5,97
1,00	1,70	1,40	6,50	6,40
