# Supplementary material for: Human extracellular vesicles and correlation with two clinical forms of toxoplasmosis
Source: PLoS One. 2020 Mar 3;15(3):e0229602. doi: 10.1371/journal.pone.0229602 (PMC7054008; doi:10.1371/journal.pone.0229602)
Supplement: S6 Data — (ZIP) [file pone.0229602.s006.zip › Sera - all miRNAs4.txt]

NS	125b-5p	146a-5p	155-5p	21-5p	29c-3p
1,00	5,33	4,59	1,44	1,88	2,05
1,00	4,47	2,40	1,26	0,89	0,35
		4,17	3,98	1,23	0,75
