# Supplementary material for: Human extracellular vesicles and correlation with two clinical forms of toxoplasmosis
Source: PLoS One. 2020 Mar 3;15(3):e0229602. doi: 10.1371/journal.pone.0229602 (PMC7054008; doi:10.1371/journal.pone.0229602)
Supplement: S7 Data — (ZIP) [file pone.0229602.s007.zip › Size human EVs in CSF - mean2.txt]

OD media	CTmedia
220,20	164,000000
269,20	217,500000
187,90	175,300000
88,10	196,700000
102,10	252,600000
116,90	185,700000
142,60	331,900000
79,80	130,000000
217,80	150,000000
153,90	193,900000
208,90	233,700000
192,00	121,400000
50,90	120,000000
149,10	180,800000
201,70	228,100000
222,90	180,000000
	175,100000
	175,000000
	251,400000
	250,000000
	250,000000
	263,100000
	320,400000
	131,600000
	298,500000
	203,200000
