# Supplementary material for: Human extracellular vesicles and correlation with two clinical forms of toxoplasmosis
Source: PLoS One. 2020 Mar 3;15(3):e0229602. doi: 10.1371/journal.pone.0229602 (PMC7054008; doi:10.1371/journal.pone.0229602)
Supplement: S8 Data — (ZIP) [file pone.0229602.s008.zip › Size human EVs in serum - mean2.txt]

Negative	Positive
192,80	233,20
256,20	219,50
213,40	174,60
136,20	158,40
296,60	213,00
239,30	197,50
219,50	157,80
173,20	157,50
170,90	175,10
208,60	192,70
209,90	234,40
139,00	178,90
188,60	170,70
193,00	178,40
160,40	210,50
202,00	187,30
154,00	129,20
97,20	207,00
165,50	171,40
163,00	189,20
	154,00
