# Supplementary material for: Human extracellular vesicles and correlation with two clinical forms of toxoplasmosis
Source: PLoS One. 2020 Mar 3;15(3):e0229602. doi: 10.1371/journal.pone.0229602 (PMC7054008; doi:10.1371/journal.pone.0229602)
Supplement: S1 Results — (XLSX) [file pone.0229602.s012.xlsx]

## Sheet: CSF
Positive CSF samples
	CSF sample	Size mean	DP	D10	D50	D90	Concentration	Conc x diluition	Diluition	Vol applied in NanoSight	Data - use in NanoSight	Final concectration	ELISA	qPCR	Hospital	Clinical diagnosis
1	3399 CSF pos	164	48.6	121.6	158.2	197.5	5,49x107	1,37x109	25	20	2019-04-03	1370000000	pos	neg	IIER	Cerebral toxoplasmosis/AIDS
2	3452 CSF pos	217.5	39.9	174.3	234	290.4	1,57x107	3,9x108	25	20	2019-04-03	390000000	pos	pos	IIER	Cerebral toxoplasmosis/AIDS
3	3491 CSF pos	175.3	29.6	130.5	174.2	203.6	5,18 x107	1,29x109	25	20	2019-04-03	1290000000	pos	pos	IIER	Cerebral toxoplasmosis/AIDS
4	3495 CSF pos	196.7	64	128.1	185.1	283.9	2,81x107	7x108	25	20	2019-04-03	700000000	pos	pos	IIER	Cerebral toxoplasmosis/AIDS
5	3501 CSF pos	252.6	67.6	176.3	248.6	357.2	3,26 x108	8,1x109	25	20	2019-04-03	8100000000	pos	pos	IIER	Cerebral toxoplasmosis/AIDS
6	3505 CSF pos	185.7	56.8	141.6	158.2	309.2	8,07 x 107	2,02x109	25	20	2019-04-03	2020000000	pos	neg	IIER	Cerebral toxoplasmosis/AIDS
7	3518 CSF pos	331.9	126.2	123.9	213.7	408.9	1,62x107	4,05x108	25	20	2019-04-03	405000000	pos	neg	IIER	Cerebral toxoplasmosis/AIDS
8	3523 CSF pos	130	19.7	55.7	213.7	408.9	8,8x107	2,2x109	25	20	2019-04-03	2200000000	pos	pos	IIER	Cerebral toxoplasmosis/AIDS
9	3540 CSF pos	150	70.5	21.2	194.9	223.7	8,19x108	2,05x1010	25	20	2019-04-03	20500000000	pos	neg	IIER	Cerebral toxoplasmosis/AIDS
10	3559 CSF pos	193.9	24.6	169.1	194.9	205.2	4,58 x107	1,14x109	25	20	2019-04-03	1140000000	pos	neg	IIER	Cerebral toxoplasmosis/AIDS
11	3598 CSF pos	233.7	20.9	113.4	229.7	262.4	8,18x107	2,05x109	25	20	2019-04-03	2050000000	pos	pos	IIER	Cerebral toxoplasmosis/AIDS
12	3607 CSF pos	121.4	5.7	38.4	120.6	158.1	9,39x106	2,35 x108	25	20	2019-04-03	235000000	pos	pos	IIER	Cerebral toxoplasmosis/AIDS
13	3608 CSF pos	120	2.7	110.8	181.1	287	1,17x108	2,92x109	25	20	2019-04-03	2920000000	pos	neg	IIER	Cerebral toxoplasmosis/AIDS
14	3613 CSF pos	180.8	61.3	161.2	181.1	287	4,35x107	1,1x109	12.5	40	2019-04-03	1100000000	pos	neg	IIER	Cerebral toxoplasmosis/AIDS
15	3720 CSF pos	228.1	95.6	37	241.2	401.9	3,11x107	7,8x108	25	20	43/04/2019	780000000	pos	neg	IIER	Cerebral toxoplasmosis/AIDS
16	3928 CSF pos	180	43.5	92.6	186.1	306.7	2,56x108	6,4x109	25	20	2019-04-03	6400000000	pos	pos	IIER	Cerebral toxoplasmosis/AIDS
17	3932 CSF pos	175.1	74.2	83.4	186.1	306.7	5,99x107	1,5x109	25	20	2019-04-03	1500000000	pos	neg	IIER	Cerebral toxoplasmosis/AIDS
18	3955 CSF pos	175	277.3	123	96.2	306.7	1,20x107	3x108	25	20	2019-04-03	300000000	pos	pos	IIER	Cerebral toxoplasmosis/AIDS
19	3961 CSF pos	251.4	155.3	121.8	160.8	404.8	6,56x107	1,64x109	25	20	2019-04-03	1640000000	pos	pos	IIER	Cerebral toxoplasmosis/AIDS
20	3978 CSF pos	250	257.8	121.8	92	404.8	8.58 x107	2,14x109	25	20	2019-02-21	2140000000	pos	pos	IIER	Cerebral toxoplasmosis/AIDS
21	3932 CSF pos	250	257.8	124.8	202.9	249.6	7,84 x107	3,92 x 10 9	50	10	2019-02-21	3920000000	pos	pos	IIER	Cerebral toxoplasmosis/AIDS
22	3796 CSF pos	263.1	132	231.8	256.6	284.1	2,39 x107	1,19 x109	50	10	2018-10-15	1190000000	pos	pos	IIER	Cerebral toxoplasmosis/AIDS
23	3400 CSF pos	320.4	96	96	245.8	336.6	1,12x108	2,8 x109	25	20	2019-04-04	2800000000	pos	neg	IIER	Cerebral toxoplasmosis/AIDS
24	3416 CSF pos	131.6	77.3	61.8	115.4	285.5	3,02 x 108	7,55x109	25	20	2019-04-04	7550000000	Pos	neg	IIER	Cerebral toxoplasmosis/AIDS
25	3561 CSF pos	298.5	149.3	156.9	145.1	327.3	7,32x107	1,83 x109	25	20	2019-04-04	1830000000	Pos	neg	IIER	Cerebral toxoplasmosis/AIDS
26	3724 CSF pos	203.2	41.3	24.4	175.4	302.6	2,19x107	5,5x108	25	20	2019-04-04	550000000	Pos	neg	IIER	Cerebral toxoplasmosis/AIDS
Negative CSF samples
	CSF sample	Size mean	DP	D10	D50	D90	Concentration	Conc x diluition	Diluition	Vol applied in NanoSight	Data - use in NanoSight	Final concectration	ELISA	qPCR	Hospital	Clinical diagnosis
1	3728 CSF neg	220.2	106.2	113.5	202.4	415.5	5,71x107	1,43x109	25	20	2019-04-04	1430000000	neg	neg	IIER	Tuberculous meningitis/AIDS
2	3733 CSF neg	269.2	123.9	166	237.5	401	4,24x107	1,1x109	25	20	2019-04-04	1100000000	neg	neg	IIER	Tuberculous meningitis/AIDS
3	3737 CSF neg	187.9	84.6	93.4	172.5	328.7	7,58x108	1,90x1010	25	20	2019-04-04	19000000000	neg	neg	IIER	PML/AIDS
4	3874 CSF neg	88.1	25.7	67.1	172.5	135	2,48x107	6,2x108	25	20	2019-04-04	620000000	neg	neg	IIER	Tuberculous meningitis/AIDS
5	3888 CSF neg	102.1	87.7	31.3	116.3	257.1	1,55x107	3,9x108	25	20	2019-04-04	390000000	neg	neg	IIER	Peripheral neuropathy/AIDS
6	3903 CSF neg	116.9	7	107.7	116.3	125.7	8,04x106	2x108	25	20	2019-04-03	200000000	neg	neg	IIER	Herpes Zoster/AIDS
7	3908 CSF neg	142.6	30.6	97.7	153.1	174.9	3,08x107	7,7x108	25	20	2019-04-03	770000000	neg	neg	IIER	Disseminated tuberculosis/AIDS
8	3015 CSF neg	79.8	24.3	56	171.4	121.2	1,65x108	4,1x109	25	20	2019-04-04	4100000000	neg	neg	IIER	Disseminated tuberculosis/AIDS
9	3922 CSF neg	217.8	115.7	131.8	176.2	332.7	1,47x108	3,7x109	25	20	2019-04-03	3700000000	neg	neg	IIER	Disseminated tuberculosis/AIDS
10	3936 CSF neg	153.9	57.7	92.8	155.5	225.2	1,61x108	4,02x109	25	20	2019-04-03	4020000000	neg	neg	IIER	Disseminated tuberculosis/AIDS
11	3953 CSF neg	208.9	70.2	151.4	186.6	340.4	3,83x108	9,6x109	25	20	2019-04-03	9600000000	neg	neg	IIER	Disseminated tuberculosis/AIDS
12	3964 CSF neg	192	63.1	124.4	175.3	284.9	2,86x108	7,15x109	25	20	2019-04-03	7150000000	neg	neg	IIER	Disseminated tuberculosis/AIDS
13	3965 CSF neg	50.9	30.3	31.7	139.1	202.5	9,49x107	2,37x109	25	20	2019-04-03	2370000000	neg	neg	IIER	PML/AIDS
14	3972 CSF neg	149.1		105.4	139.1	202.5	5,61x108	1,4x1010	25	20	2018-12-17	14000000000	neg	neg	IIER	HIV encephalitis/AIDS
15	3986 CSF neg	201.7	49.5	146.4	131.8	264.9	6,58x107	1,64x109	25	20	2019-04-03	1640000000	neg	neg	IIER	Tuberculous meningitis/AIDS
16	4024 CSF neg	222.9	80.6	142.4	173.2	332.6	2,93x107	7,3x109	25	20	2019-04-03	7300000000	neg	neg	IIER	Pneumocystosis/syphilis/AIDS

## Sheet: Serum
Positive Sera
	Serum sample	Size mean	DP	D10	D50	D90	Concentration	Conc x diluition	Diluition	Vol applied in NanoSight	Data - use in NanoSight	Final concectration	ELISA	qPCR	Hospital	Clinical diagnosis
1	3621 pos	233.2	63.4	132.4	236.9	333	5,83x107	2,915x109	50	10	2019-03-15	2915000000	pos	neg	IIER	Cerebral toxoplasmosis
2	3622pos	219.5	88.2	154.5	205.5	376.3	1,6x108	8,0 x109	50	10	2019-03-14	8000000000	pos	neg	IIER	Cerebral toxoplasmosis
3	3623 pos	174.6	60.2	120.6	163.2	224.6	7,27 x108	3,635 x1010	50	10	2019-03-15	36350000000	pos	neg	IIER	Cerebral toxoplasmosis
4	3624 pos	158.4	50	114	140.1	246.8	5,87 x 108	1,468 x1010	25	20	2019-02-14	14680000000	pos	neg	IIER	Cerebral toxoplasmosis
5	3625 pos	213	94.4	127.3	193	323.1	7,18x108	3,59 x1010	50	10	2019-03-14	35900000000	pos	neg	IIER	Cerebral toxoplasmosis
6	3626 pos	197.5	104.3	48.8	172.3	351	4,75 x107	2,37 x 109	50	10	2019-03-15	2370000000	pos	pos	IIER	Cerebral toxoplasmosis
7	3627 pos	157.8	45.9	109.5	146.3	209.4	3,40x108	1,7 x 1010	50	10	2019-03-14	17000000000	pos	pos	IIER	Cerebral toxoplasmosis
8	3628 pos	157.5	67.8	149.9	180	300.5	9,24 x108	4,62 x1010	50	10	2019-03-14	46200000000	pos	pos	IIER	Cerebral toxoplasmosis
9	3918 pos	178.9	54.8	152	186.2	260.3	6 x108	3 x1010	50	10	2019-03-15	30000000000	pos	neg	FMSJRP	Cerebral toxoplasmosis
10	3830 pos	207	77.5	149.2	184.9	361.1	7,86x107	4x109	50	10	2019-04-11	4000000000	pos	neg	FMSJRP	Gestational toxoplasmosis
11	3717 pos	175.1	99.7	70.7	135	273.1	6,98 x107	3,49 x109	50	10	2019-03-15	3490000000	pos	neg	FMSJRP	Gestational toxoplasmosis
12	3850 pos	192.7	89.5	125.6	154.7	356.4	2,03 x108	1,015 x1010	50	10	2019-10-15	10150000000	pos	neg	FMSJRP	Gestational toxoplasmosis
13	3910 pos	234.4	102.1	144.1	195.9	382.7	7,12 x108	3,56 x1010	50	10	2019-03-14	35600000000	pos	pos	FMSJRP	Gestational toxoplasmosis
14	3923 pos	170.7	50.5	119.8	156.8	238.6	1,23 x108	6,15x109	50	10	2019-02-21	6150000000	pos	neg	FMSJRP	Gestational toxoplasmosis
15	3924 pos	178.4	55.5	115.2	172.8	237	2,53 x108	1,265 x 1010	50	10	2019-03-15	12650000000	pos	neg	FMSJRP	Gestational toxoplasmosis
16	3929 pos	210.5	91.7	126.6	170.2	364.1	1,16x109	5,8x1010	50	10	2019-02-21	58000000000	pos	neg	FMSJRP	Gestational toxoplasmosis
17	3937 pos	187.3	66.1	124.3	169.4	267.6	5,48x108	2,74 x1010	50	10	2019-03-14	27400000000	pos	neg	FMSJRP	Gestational toxoplasmosis
18	3967pos	129.2	63.9	75.8	84	223.7	1,4x108	7,0x109	50	10	2019-02-21	7000000000	pos	neg	FMSJRP	Gestational toxoplasmosis
19	3906 pos	171.4	54.4	118.4	170.9	243.5	1,99x108	9,9x109	50	10	2019-04-11	99000000000	pos	neg	FMSJRP	Gestational toxoplasmosis
20	3916 pos	189.2	47.1	141.4	173.6	251.6	2,62x108	1,3x1010	50	10	2019-04-11	13000000000	pos	neg	FMSJRP	Gestational toxoplasmosis
21	3850 pos	189.2		124.3	154.6	242.8	7,29 x108	3,64 x 1010	50	10	2019-04-11	36400000000	pos	neg	FMSJRP	Gestational toxoplasmosis
Negative Sera
	Serum sample	Size mean	DP	D10	D50	D90	Concentration	Conc x diluition	Dilution	Vol applied in NanoSight	Data - use in NanoSight	Final concectration	ELISA	qPCR	Hospital	Clinical diagnosis
1	3710 neg	192.8	74.9	139.9	170.9	254.2	7,76 x107	3,88 x109	50	10	2019-02-21	3880000000	neg	neg	FMSJRP	healthy donor
2	3715 neg	256.2	71.9	124.2	267.4	318.2	2,89x107	1,445 x109	50	10	2019-02-21	1445000000	neg	neg	FMSJRP	healthy donor
3	3716 neg	213.4	41.1	156.2	221.5	264.3	1,43 x107	7,15 x109	50	10	2019-02-14	7150000000	neg	neg	FMSJRP	Pregnant
4	3753 neg	136.2	53.7	97.8	153.9	249.9	6,42x107	3,21 x109	50	10	2019-03-14	3210000000	neg	neg	FMSJRP	Pregnant
5	3754 neg	396.6	113.2	157.8	246.8	350.1	7,72 x107	3,86x109	50	10	2019-02-21	3860000000	neg	neg	FMSJRP	Pregnant
6	3778 neg	239.3	139.4	97.1	197.1	397.6	5,62 x 107	2,81 x109	50	10	2019-02-14	2810000000	neg	neg	FMSJRP	Pregnant
7	3809 neg	219.5	71.9	147.9	194.9	298.9	2,78 x108	1,35 x1010	50	10	2019-02-14	13500000000	neg	neg	FMSJRP	Pregnant
8	3843 neg	173.2	65.3	104.5	171	203.9	2,37x108	1,185x1010	50	10	2019-03-14	11850000000	neg	neg	FMSJRP	Pregnant
9	3881 neg	170.9	56.1	124.3	154.6	242.8	3,16x107	1,58 x 109	50	10	2018-10-15	1580000000	neg	neg	FMSJRP	Pregnant
10	3958 neg	208.6	81.5	132.1	188.5	329.1	1,81x108	9,05x109	50	10	2019-03-14	9050000000	neg	neg	FMSJRP	Pregnant
11	3991 neg	209.9	85.5	119.9	194.3	339.4	1,04 x108	5,2x109	50	10	2019-02-21	5200000000	neg	neg	FMSJRP	healthy donor
12	50G neg	139	37.1	104.7	124.5	206.2	2,67x108	1,33x1010	50	10	2019-04-11	13000000000	neg	ND	FMSJRP	healthy donor
13	01G neg	188.6	67	122.6	186.9	263.5	6,13x107	3,1x109	50	10	2019-04-11	3100000000	neg	ND	FMSJRP	healthy donor
14	63G neg	193	47.5	137	178.2	268.7	5,91x107	2,95x109	50	10	2019-04-11	2900000000	neg	ND	FMSJRP	healthy donor
15	65G neg	160.4	69.2	97	132.6	289.6	1,31x108	6,5x109	50	10	2019-04-11	6500000000	neg	ND	FMSJRP	healthy donor
16	68G neg	202	81.6	112.4	196.9	321.4	3,27x107	1,6x109	50	10	2019-04-11	1600000000	neg	ND	FMSJRP	healthy donor
17	70G neg	154	40	104.8	152.9	215	1,34x108	6,7x109	50	10	2019-04-11	6700000000	neg	ND	FMSJRP	healthy donor
18	74G neg	97.2	11.3	82.9	97.8	159	6,26x107	3,1x109	50	10	2019-04-11	3100000000	neg	ND	FMSJRP	healthy donor
19	75G neg	165.5	42.5	127.7	154.9	199.6	1,77x108	8,8x109	50	10	2019-04-11	8800000000	neg	ND	FMSJRP	healthy donor
20	3983 neg	163	64.2	113.6	145.2	246.6	1,62x108	8,1x109	50	10	2019-04-11	8000000000	neg	neg	FMSJRP	Pregnant
